# Supplementary material for: Optimal Expression, Function, and Immunogenicity of an HIV-1 Vaccine Derived from the Approved Ebola Vaccine, rVSV-ZEBOV
Source: Vaccines (Basel). 2023 May 12;11(5):977. doi: 10.3390/vaccines11050977 (PMC10223473; doi:10.3390/vaccines11050977)
Supplement: Supplementary file 1 [file vaccines-11-00977-s001.zip]

Archive with 1 entries (1 files):
- vaccines-2362646-supplementary_proof.pdf
